# Supplementary material for: Pervasive glycative stress links metabolic imbalance and muscle atrophy in early-onset Parkinson's disease
Source: Mol Metab. 2025 May 7;97:102163. doi: 10.1016/j.molmet.2025.102163 (PMC12148662; doi:10.1016/j.molmet.2025.102163)
Supplement: Multimedia component 1 [file mmc1.xlsx]

## Sheet: Data_processed_woO_HMDB IDs
Sample ID		92	93	19	20	28	38	66	84	85	98	9	34
Group	HMDB	1_WT	1_WT	1_WT	1_WT	1_WT	1_WT	2_Park7_KO	2_Park7_KO	2_Park7_KO	2_Park7_KO	2_Park7_KO	2_Park7_KO
(N(1) + N(8))-acetylspermidine	HMDB0002189	0.676171	0.588971	1.01291	0.821724	0.656016	0.84357	1.24793	0.842424	1.25692	1.38991	1.17023	0.969698		WT	Park7
(R)-3-hydroxybutyrylcarnitine	HMDB0013127	1.01968	1.09278	0.735595	0.653112	0.965834	1.03323	1.26255	1.49064	0.98032	1.75251	1.03699	0.613343		0.916707	1.18939
(S)-3-hydroxybutyrylcarnitine	HMDB0013127	0.952699	1.52334	0.647764	0.617705	1.16084	1.00131	1.0675	1.36516	0.852803	1.38539	0.813131	0.656446		0.983943	1.02341
1-(1-enyl-oleoyl)-2-oleoyl-GPE (P-18:1/18:1)*	HMDB0011441	0.666493	0.419832	1.044	0.955996	0.500191	1.37175	0.653984	1.21862	1.61184	1.40169	0.773804	1.74618
1-(1-enyl-oleoyl)-GPE (P-18:1)*		0.764322	0.821809	0.844288	0.769479	0.400904	0.87453	1.13312	1.27993	1.45379	1.35389	0.894646	1.11231
1-(1-enyl-palmitoyl)-2-arachidonoyl-GPC (P-16:0/20:4)*	HMDB0011220	0.515794	0.381755	0.443164	0.567121	0.448293	0.320703	1.70951	1.48322	1.73461	1.71888	1.72241	1.55934
1-(1-enyl-palmitoyl)-2-arachidonoyl-GPE (P-16:0/20:4)*	HMDB0011352	1.05619	0.908106	0.943815	0.865854	0.761561	0.829602	1.11484	1.09224	1.08513	1.20084	1.15337	1.1317
1-(1-enyl-palmitoyl)-2-linoleoyl-GPC (P-16:0/18:2)*	HMDB0011211	0.356448	0.440226	0.650187	0.429398	0.29107	0.540392	1.41402	1.04078	1.37012	0.753112	0.927475	0.881122
1-(1-enyl-palmitoyl)-2-linoleoyl-GPE (P-16:0/18:2)*	HMDB0011343	0.702981	0.688921	0.846149	0.717699	0.618159	1.01856	1.18861	1.12873	1.21724	1.13952	1.0563	0.981438
1-(1-enyl-palmitoyl)-2-oleoyl-GPC (P-16:0/18:1)*	HMDB0007996	0.393601	0.418558	0.571332	0.571541	0.365979	0.519858	1.36596	1.15403	1.37416	1.00153	1.17748	0.984179
1-(1-enyl-palmitoyl)-2-oleoyl-GPE (P-16:0/18:1)*	HMDB0011342	0.640999	0.549786	0.879557	0.779498	0.487497	0.984645	1.0853	1.25191	1.38131	1.24192	1.02031	1.37595
1-(1-enyl-palmitoyl)-2-palmitoleoyl-GPC (P-16:0/16:1)*	HMDB0011207	0.755422	0.695529	0.919352	1.08065	0.687875	0.880698	1.9939	1.5346	1.85626	1.42283	1.49826	1.25745
1-(1-enyl-palmitoyl)-2-palmitoyl-GPC (P-16:0/16:0)*	HMDB0011206	0.572774	0.615328	0.746845	0.641165	0.520168	0.673559	1.8387	1.35842	1.56307	1.28573	1.47741	1.17147
1-(1-enyl-palmitoyl)-GPC (P-16:0)*	HMDB0010407	1.09136	0.853099	0.752327	0.532776	0.519799	0.530388	1.91419	1.31534	1.42276	1.44625	0.93945	0.84078
1-(1-enyl-palmitoyl)-GPE (P-16:0)*	HMDB0011152	1.04158	0.946069	0.869936	0.734707	0.455903	0.748782	1.46194	1.42971	1.43083	1.46344	1.00342	0.996583
1-(1-enyl-stearoyl)-2-arachidonoyl-GPE (P-18:0/20:4)*	HMDB0005779	1.10955	0.962623	0.831615	0.778179	0.831325	1.0806	1.0564	1.23329	1.21091	1.36717	1.23297	1.14835
1-(1-enyl-stearoyl)-2-oleoyl-GPE (P-18:0/18:1)	HMDB0011375	0.694092	0.378311	1.01194	0.988064	0.490508	1.49883	0.640124	1.38286	1.74117	1.87782	0.815304	2.01655
1-(1-enyl-stearoyl)-GPE (P-18:0)*	HMDB0240598	1.07523	0.871029	0.817692	0.713699	0.51424	1.02249	1.36332	1.32863	1.66915	1.74401	1.12519	1.1788
1,2-dilinolenoyl-GPC (18:3/18:3)*	HMDB08206	1.31795	0.993498	1.30795	1.24636	1.0065	1.08072	1.51899	1.04689	1.56486	1.25539	1.37586	1.38328
1,2-dilinoleoyl-GPC (18:2/18:2)	HMDB0008138	0.662106	1.04067	1.02653	0.383667	0.864979	1.04546	1.06091	1.17996	1.20439	1.1917	0.973468	0.809115
1,2-dilinoleoyl-GPE (18:2/18:2)*	HMDB0009093	1.0054	0.924115	1.06848	0.496438	1.08685	1.30533	0.822677	0.912545	1.22608	1.03548	0.9946	0.804076
1,2-dioleoyl-GPC (18:1/18:1)	HMDB0000593	0.658148	0.765661	0.668819	0.639639	0.780866	0.950762	0.998696	1.04471	1.0013	0.899753	1.01969	1.32674
1,2-dioleoyl-GPE (18:1/18:1)	HMDB0009059	0.653458	1.05284	0.94716	0.678151	0.32803	1.20676	0.812652	1.1002	1.37178	1.24638	0.654172	1.355
1,2-dipalmitoyl-GPE (16:0/16:0)*	HMDB0008923	1.10906	1.18671	1.04188	0.994726	1.00527	1.10738	1.59546	1.6458	1.53647	1.76966	1.46292	1.35347
1,5-anhydroglucitol (1,5-AG)	HMDB0002712	1.04436	1.49097	1.7013	1.34116	1.21943	1.72553	1.56242	1.27052	0.932225	0.962082	1.2985	1.32414
10-heptadecenoate (17:1n7)	HMDB0060038	0.534432	1.14318	0.801347	0.415561	0.495262	0.746949	0.419638	1.52088	0.462683	1.25717	0.573232	0.760362
N-lactoyl valine	HMDB0062181	1.11284	1.33008	1	0.952989	0.442929	0.860701	1.62856	1.19448	0.829583	0.77809	0.957026	0.852454
1-linoleoyl-2-arachidonoyl-GPC (18:2/20:4n6)*	HMDB0008147	1.0049	0.984721	1.09628	0.862797	1.07038	0.995104	1.33367	1.15641	1.16775	1.17737	1.20718	1.28061
1-linoleoyl-2-arachidonoyl-GPE (18:2/20:4)*	HMDB0009102	1.31261	1.39096	1.34037	0.807809	1.52607	1.59207	1.2707	1.39263	1.0677	1.35693	1.19603	1.24706
1-linoleoyl-GPC (18:2)	HMDB0010386	1.57543	1.66882	0.90543	0.471971	0.956071	0.900192	1.09387	1.80461	1.29918	1.5955	0.781709	0.481106
1-linoleoyl-GPE (18:2)*	HMDB0011507	1.37735	1.66149	1.00903	0.463827	0.919166	1.04316	1.01543	1.40422	1.24434	1.40297	0.836003	0.560618
1-methyl-4-imidazoleacetate	HMDB0002820	0.642982	0.626567	0.740507	1.04886	0.876591	0.867436	1.09745	1.08451	0.671572	0.591761	0.850677	0.891505
1-methyl-5-imidazoleacetate	HMDB04988	1.02783	1.37615	0.997999	1.47512	0.623388	1.51679	1.24462	1.08011	0.875071	0.764235	0.462069	0.598907
1-methylhistamine	HMDB0000898	1.29087	1.0377	1.01102	1.31719	0.781964	1.0057	0.720655	1.00911	0.878032	0.825046	0.802689	0.774564
1-methylhistidine	HMDB0000001	0.711231	0.914224	0.974944	1.11198	0.589048	1.02994	1.6546	1.25695	1.76054	0.980661	1.44428	1.39698
1-myristoyl-2-arachidonoyl-GPC (14:0/20:4)*	HMDB0007883	1.74296	1.02393	1.11243	0.976066	1.49082	1.15056	1.75968	1.23548	1.47764	1.59595	1.56057	1.83356
1-myristoyl-2-palmitoyl-GPC (14:0/16:0)	HMDB0007869	1.29126	0.975376	1.3066	1.0587	1.17328	1.02462	1.46734	1.19884	1.47327	1.65257	1.3654	1.48875
1-oleoyl-2-docosahexaenoyl-GPC (18:1/22:6)*	HMDB0008123	0.548395	0.574852	0.734511	0.558538	0.675577	0.60151	1.03275	0.815826	1.20486	0.9849	1.0151	0.820144
1-oleoyl-2-docosahexaenoyl-GPE (18:1/22:6)*	HMDB0009078	0.760385	0.839262	0.994807	0.722192	0.791547	0.857309	1.01029	0.885324	1.10662	0.989787	1.05946	1.01784
1-oleoyl-2-linoleoyl-GPC (18:1/18:2)*	HMDB0008105	0.80496	0.937474	0.835216	0.393002	1.01127	0.988728	0.874977	1.11637	1.17147	1.22342	1.08473	1.0912
1-oleoyl-2-linoleoyl-GPE (18:1/18:2)*	HMDB0005349	0.814749	1.17915	0.95332	0.345731	0.884935	1.18197	0.973528	1.11203	1.23997	1.02647	1.05747	0.903774
1-oleoyl-GPC (18:1)	HMDB0002815	1.19375	1.22357	0.924154	0.558468	0.749548	0.92648	1.35648	1.53544	1.4091	1.29361	0.881561	0.846356
1-oleoyl-GPE (18:1)	HMDB0011506	1.12075	1.38733	0.975248	0.467675	0.717353	0.999844	1.05409	1.41321	1.25474	1.18694	0.802476	0.625836
1-palmitoleoyl-2-linolenoyl-GPC (16:1/18:3)*	HMDB0008008	0.903631	0.73519	1.03876	0.47038	0.820105	1.07748	0.961245	0.527235	0.750615	0.791344	0.619017	0.754191
1-palmitoleoyl-GPC (16:1)*	HMDB0010383	1.76995	1.49744	1.25505	0.854454	0.971621	1.07261	1.27496	1.43505	1.07725	1.23474	0.725608	0.622564
1-palmitoyl-2-arachidonoyl-GPC (16:0/20:4n6)	HMDB0007982	1.3597	0.953312	1.25892	1.04669	1.18967	1.05959	1.52602	1.23532	1.5005	1.47236	1.57395	1.58958
1-palmitoyl-2-arachidonoyl-GPE (16:0/20:4)*	HMDB0005323	1.38668	0.983562	1.20464	1.11166	1.22617	1.39663	1.32296	1.28374	1.24735	1.46054	1.30524	1.01644
1-palmitoyl-2-dihomo-linolenoyl-GPC (16:0/20:3n3 or 6)*		1.04495	1.10907	1.36142	1.10348	0.955053	1.59403	1.76101	1.37284	1.67019	1.04512	1.30075	1.18657
1-palmitoyl-2-docosahexaenoyl-GPC (16:0/22:6)	HMDB0007991	0.720683	0.745213	1.03155	0.895213	0.723899	0.754748	1.10926	0.894159	1.22925	0.96174	0.968449	0.920982
1-palmitoyl-2-oleoyl-GPC (16:0/18:1)	HMDB0007972	0.841684	0.85565	0.941364	0.840152	0.777107	0.999685	1.14991	1.08602	1.16856	1.07613	1.06491	1.04948
1-palmitoyl-2-oleoyl-GPE (16:0/18:1)	HMDB0005320	0.889961	1.00123	0.998771	0.826889	0.768571	1.11168	1.04058	1.22833	1.09743	1.26023	0.946232	1.1399
1-palmitoyl-2-oleoyl-GPG (16:0/18:1)		0.951244	1.20591	1.45465	0.908408	1.09735	1.18715	1.72743	1.52462	1.42264	1.531	1.20185	1.30305
1-palmitoyl-2-palmitoleoyl-GPC (16:0/16:1)*	HMDB0007969	1.03986	0.946837	1.22758	0.921685	0.993269	0.993362	1.28544	1.09412	1.16955	1.24886	1.07509	1.21985
1-palmitoyl-2-stearoyl-GPC (16:0/18:0)	HMDB0007970	0.796457	0.821941	0.933035	0.710395	0.837447	0.984564	1.40825	1.2333	1.36953	1.37209	1.23474	1.33216
1-palmitoyl-2-stearoyl-GPE (16:0/18:0)*	HMDB08925	0.76331	0.500715	0.98763	0.915506	0.836844	1.01237	1.0413	1.41457	1.29699	1.33617	0.912326	1.1922
1-palmitoyl-GPC (16:0)	HMDB0010382	1.33494	1.23221	1.05174	0.745162	0.80823	0.932547	1.41884	1.36946	1.38292	1.15745	0.908585	0.774629
1-palmitoyl-GPE (16:0)	HMDB0011503	1.11012	1.25904	1.08028	0.64113	0.714778	0.919716	1.14362	1.34878	1.09176	1.14398	0.784492	0.569807
1-stearoyl-2-arachidonoyl-GPC (18:0/20:4)	HMDB0008048	1.16382	0.997126	0.835795	0.636066	1.00287	0.913689	1.29147	1.35632	1.29325	1.44022	1.33726	1.26711
1-stearoyl-2-arachidonoyl-GPE (18:0/20:4)	HMDB0009003	1.45942	1.49757	1.07386	0.731246	1.50106	1.3328	1.41212	1.76971	1.45312	1.7987	1.59164	1.25702
1-stearoyl-2-arachidonoyl-GPS (18:0/20:4)	HMDB0012383	1.26209	0.919446	0.96204	0.966239	0.955859	1.11503	1.13291	1.26102	1.22442	1.33408	1.03951	1.12793
1-stearoyl-2-docosahexaenoyl-glycosyl-GPE (18:0/22:6)**		0.99617	0.751849	1.10995	1.03548	0.951757	1.41106	0.826847	0.633865	1.00383	0.873591	0.855502	1.10412
1-stearoyl-2-docosahexaenoyl-GPC (18:0/22:6)	HMDB0008057	1.00573	0.873436	1.01947	0.683864	0.994269	1.01691	0.904584	1.25982	1.15625	1.46236	1.07618	0.549991
1-stearoyl-2-linoleoyl-GPC (18:0/18:2)*	HMDB0008039	0.934462	1.14353	0.833974	0.478136	0.963762	1.22745	0.963706	1.37417	1.24187	1.28127	1.09274	0.640318
1-stearoyl-2-linoleoyl-GPE (18:0/18:2)*	HMDB0008994	0.92177	1.2882	0.77669	0.464331	1.00438	1.35153	0.895928	1.22452	1.21518	1.16778	0.995615	0.709723
1-stearoyl-2-linoleoyl-GPI (18:0/18:2)	HMDB0009809	0.674733	1.04224	0.741251	0.878073	0.858564	1.04018	0.842038	1.0219	1.11728	0.668128	0.725447	0.491052
1-stearoyl-2-linoleoyl-GPS (18:0/18:2)		0.894014	0.718157	1.04812	0.541434	0.802944	1.0638	0.912234	1.29817	1.61842	1.44867	0.951884	1.51821
1-stearoyl-2-oleoyl-GPC (18:0/18:1)	HMDB0008038	0.849598	0.994141	0.900903	0.612746	0.906625	1.07909	0.956024	1.35379	1.31959	1.46295	1.10747	1.00586
1-stearoyl-2-oleoyl-GPE (18:0/18:1)	HMDB0008993	0.862454	0.728394	0.969885	0.781474	0.847119	1.24952	0.92232	1.36976	1.45659	1.50962	1.03012	1.39419
1-stearoyl-2-oleoyl-GPS (18:0/18:1)	HMDB0010163	0.717268	0.525992	0.951574	0.903671	0.537925	1.20217	0.66224	1.16766	1.48816	1.37258	0.785292	1.49699
1-stearoyl-GPC (18:0)	HMDB0010384	1.33905	1.28001	0.922505	0.529039	0.907347	0.93222	1.13798	1.67424	1.27374	1.57372	1.00889	0.75555
1-stearoyl-GPE (18:0)	HMDB0011130	1.53232	1.62676	1.00107	0.425998	0.940262	1.12253	1.28448	1.81423	1.38955	1.53523	0.930601	0.565602
2-aminoadipate	HMDB0000510	0.639251	0.734794	0.901636	0.895768	0.626766	1.0262	0.973799	1.18764	1.32425	1.20011	1.06051	1.51912
2-aminooctanoate	HMDB0000991	0.821315	1.01656	0.847284	0.535764	0.931213	1.15509	0.585378	0.805331	0.993002	0.928719	1.05496	1.007
2'-deoxyadenosine 5'-monophosphate	HMDB0000905	1.03384	1.34751	0.969504	1.02176	0.71051	1.35055	0.637942	0.738384	0.941937	1.08644	0.994142	0.676139
2'-deoxyuridine	HMDB0000012	1.99229	1.18234	1.03525	1.23181	1.34732	1.18193	1.54518	1.16573	1.59302	1.69283	1.12453	1.49359
2-hydroxyglutarate	HMDB0059655	1.00644	0.812926	0.757415	0.65727	0.870793	0.567729	0.806829	1.03301	1.00551	1.03013	0.701049	0.689002
2-methylbutyrylcarnitine (C5)	HMDB0000378	1.28188	0.807703	0.504953	0.762699	1.83938	0.710589	0.552598	0.595146	0.638377	1.11576	0.646873	0.509904
2-methylcitrate/homocitrate	HMDB0003518	0.992874	0.83247	0.864439	0.718865	1.17737	0.760434	0.955434	1.10679	1.19843	0.996811	1.13604	1.00319
2-methylmalonylcarnitine (C4-DC)	HMDB0013133	1.53429	1.14595	0.976451	0.559204	1.36429	0.95761	1.10081	1.51573	1.38057	2.37192	1.24652	0.760785
2-O-methylascorbic acid	HMDB0240294	1.0165	0.887296	1.05632	0.960153	0.836567	0.944497	0.7348	0.983502	0.829984	0.516805	0.733133	0.860139
2-palmitoleoyl-GPC (16:1)*	HMDB10383	1.43441	1.82828	1.3271	0.741956	0.985724	1.01428	1.23848	1.14714	1.09188	1.10961	0.664401	0.421072
3-(4-hydroxyphenyl)lactate	HMDB0000755	1.36494	1.19447	0.972593	0.575531	1.8093	0.98401	1.06705	1.01599	1.09091	2.26537	0.959495	0.63363
3-hydroxybutyrate (BHBA)	HMDB0000357	0.90318	1.23542	1.0172	1.98845	0.454549	1.50513	1.37726	0.982799	0.618145	1.15533	0.356048	0.664822
3-hydroxydecanoylcarnitine	HMDB0061636	1.00281	2.87952	1.00871	0.921787	1.56341	0.91613	0.997188	2.75292	0.977405	1.18929	1.04839	0.701705
3-hydroxyoctanoylcarnitine (1)		1.56113	1.86396	0.782494	0.73996	1.78038	0.915366	0.929561	1.78646	1.24114	1.59108	1.07044	0.674581
3-hydroxyoctanoylcarnitine (2)		1.22413	1.68939	0.675656	1	1.41165	0.849056	0.600386	1.94152	1.12429	1.58118	0.959514	0.434934
3-hydroxyoleoylcarnitine	HMDB0240761	0.50911	1.42095	0.953425	0.752452	0.981781	0.722305	1.00922	2.84327	1.00816	0.957797	1.00285	0.821839
3-hydroxypalmitoylcarnitine	HMDB0013336	0.704964	2.37142	0.910158	0.865016	1.05308	0.881912	1.17262	3.83562	1.12611	1.02337	0.976631	0.748647
3-indoxyl sulfate	HMDB0000682	0.783307	0.441518	0.477115	0.608199	1.01992	0.499107	0.756707	0.589686	0.980077	1.43638	0.955681	0.668674
3-methylhistidine	HMDB0000479	0.6294	0.796052	1.00069	0.905642	0.528346	1.3216	1.26624	0.999309	1.65375	0.701315	1.21116	1.15572
3-phosphoglycerate	HMDB0000807	0.78957	0.676891	0.884373	0.699569	1.09751	0.838762	0.732131	0.937306	0.94869	21.369	1.65688	1.24111
3-ureidopropionate	HMDB0000026	1.20381	0.677448	0.764898	1.59664	0.752744	0.799084	1.41659	0.877601	1.37361	1.01979	0.880878	0.980215
4-cholesten-3-one	HMDB0000921	1.20324	0.833509	0.942987	1.03559	0.648205	1.04604	0.990389	0.855326	1.04123	1.18454	0.756885	0.819534
4-guanidinobutanoate	HMDB0003464	0.775496	0.633822	1.04603	0.999389	0.796936	0.820284	1.20412	0.810979	0.844688	0.694726	0.436228	0.611529
4-hydroxybutyrate (GHB)	HMDB0000710	1.54376	1.67001	1.1187	1.54054	0.880101	0.941371	1.00128	0.794897	0.585314	0.70246	0.47536	0.506124
4-hydroxyglutamate	HMDB0001344	0.995878	1.0609	1.44787	0.942566	0.973689	1.97332	0.803386	0.455474	0.503801	0.550869	0.730576	0.87102
5-(galactosylhydroxy)-L-lysine		1.15528	0.884283	0.998792	1.01764	0.964643	1.07565	0.508578	0.706447	0.727601	0.82142	0.693628	0.573273
5,6-dihydrouridine	HMDB0000497	0.986237	0.697449	1.21537	1.29637	0.518087	1.0018	0.998199	0.732502	1.12128	0.571883	0.600936	0.967326
5-dodecenoate (12:1n7)	HMDB0000529	1.68143	0.955303	1.74492	1.72926	0.82765	1.32608	0.902937	1.52375	0.97929	2.32311	0.571509	1.31705
5-hydroxylysine	HMDB0000450	0.655111	0.651355	0.765897	0.817654	0.301496	0.277143	1.09176	1.00106	1.34341	0.776909	0.923067	1.46947
5-oxoproline	HMDB0000267	0.739207	0.89712	1.02324	0.812915	0.836209	0.848623	1.16808	1.2961	0.879447	0.94285	0.985966	1.17085
5-phosphoribosyl diphosphate (PRPP)	HMDB0000280	1.24669	1.23844	1.17668	2.0272	0.999083	1.08446	1.3814	0.871292	1.00092	0.482361	0.463705	0.743112
6-phosphogluconate	HMDB0001316	1.11843	0.608934	0.938981	0.827472	1.29141	0.613006	1.25159	0.833712	0.970057	1.06609	1.10417	1.25097
7-methylguanine	HMDB0000897	0.889636	0.836274	0.968895	1.18187	0.666507	1.04137	1.01155	0.962773	0.943286	0.753697	0.955548	0.781702
acetylcarnitine (C2)	HMDB0000201	1.03721	0.902215	0.962793	0.860871	0.803322	0.922021	1.07277	0.83719	1.08545	1.14085	0.812867	0.801829
aconitate [cis or trans]	HMDB0000958	0.552824	0.566265	0.949352	0.83856	0.987055	1.06939	1.47134	0.905921	1.22405	1.20889	1.04331	1.01512
adenine	HMDB0000034	0.641735	3.36643	5.17302	7.54345	0.991365	4.34943	0.650002	0.641485	0.6659	1.05866	1.04304	0.882477
adenosine	HMDB0000050	0.76558	0.912403	1.16656	1.25765	0.93278	1.30256	0.654025	0.79303	0.924624	0.813318	1.03966	1.00809
adenosine 3',5'-diphosphate	HMDB0000061	0.951312	1.22461	1.09306	0.834578	1.06926	1.0111	1.0066	1.41182	0.993403	1.0913	0.708094	0.556534
adenosine 3'-monophosphate (3'-AMP)	HMDB0003540	0.785647	1.04467	0.718169	0.52363	1.14988	0.893387	0.955328	1.63669	1.20225	1.8744	1.28616	0.800127
adenosine 5'-diphosphate (ADP)	HMDB0001341	1.3105	1.40861	1.15653	0.73539	0.743321	0.973281	0.696312	1.17696	1.02672	1.06237	0.716704	1.41838
adenosine 5'-diphosphoribose (ADP-ribose)	HMDB0001178	0.901197	0.685568	0.0294333	0.652996	1.07346	0.032737	0.410466	0.934597	1.18865	2.34229	1.40664	1.58298
adenosine 5'-monophosphate (AMP)	HMDB0000045	0.719366	0.703773	0.870322	0.465704	1.08202	1.02167	1.12994	1.10553	1.07123	1.00594	1.05238	0.833964
adrenate (22:4n6)	HMDB0002226	0.861902	0.612374	0.375859	0.607555	1	0.518818	0.679263	0.763839	0.976249	1.11207	0.481948	0.190586
AICA ribonucleotide	HMDB0001517	0.934798	0.69683	1.04257	0.957431	0.467022	1.38709	0.829682	0.846963	0.922095	0.326965	0.515711	0.631753
alanylleucine	HMDB0028691	0.460447	0.651077	1.07656	0.900711	1.13204	0.484064	1.73232	1.31702	1.58208	4.65723	1.55584	0.730211
allantoin	HMDB0000462	0.708098	0.864052	0.851086	1.02792	0.655342	0.972082	0.94166	0.780844	1.05944	0.612958	0.833359	0.839031
alpha-hydroxyisovalerate	HMDB0000407	0.779556	1.05587	1.00219	0.732152	0.864723	1.2088	0.682695	0.898637	0.810209	0.914185	1.09895	1.21839
alpha-tocopherol	HMDB0001893	1.18279	1.2117	1.02749	0.979772	1.15682	1.18129	1	1.09926	0.819142	1.44815	1.00844	1.02305
arachidonate (20:4n6)	HMDB0001043	0.823907	1.177	0.991806	0.419704	0.944579	1.00819	1.42193	2.56253	1.07597	2.28213	0.83468	1.03024
arachidonoylcarnitine (C20:4)	HMDB0006455	0.834545	0.645863	0.628185	0.71759	0.913513	0.576949	1.02568	1.18419	1.08027	1.15323	1.08284	0.993468
argininate*	HMDB0003148	0.938553	1.02264	1.30002	0.978387	0.857332	1.27042	0.588883	0.701332	1.22233	0.756222	1.07476	0.746362
arginine	HMDB0000517	0.950123	0.792142	0.668233	0.703239	0.779693	0.875068	1.32877	1.35412	1.2676	1.34322	1.32899	1.47587
argininosuccinate	HMDB0000052	1.12034	0.959188	0.360104	0.352349	0.665824	0.817241	1.72711	2.36211	1.46801	1.54793	1.39813	0.957566
ascorbate (Vitamin C)	HMDB0000044	1.30618	0.845436	1.11043	1.34228	1.15507	0.999351	0.929625	0.730286	1.04484	0.727919	1.00065	0.97683
asparagine	HMDB0000168	1.11997	0.834576	0.81866	0.800795	1.19639	0.949329	1.21741	0.88965	1.05067	1.41354	1.27349	1.19262
aspartate	HMDB0000191	0.840286	0.89449	0.688476	0.713748	0.961775	0.773506	1.03648	1.23185	1.28197	0.696091	1.18873	1.11768
behenoyl dihydrosphingomyelin (d18:0/22:0)*	HMDB0012091	0.574936	0.260967	0.99893	0.462767	0.601947	1.22449	0.483799	1.72111	1.66938	2.18053	0.863509	2.14806
behenoyl sphingomyelin (d18:1/22:0)*	HMDB0012103	0.79361	0.824736	0.885985	0.831592	0.721988	1.15963	0.940241	1.29317	1.25913	1.28029	1.05976	1.26776
benzoate	HMDB0001870	0.664419	1.02657	0.625626	0.817008	1.85924	0.83866	1.13783	1.17615	0.666759	0.970244	1.51714	0.973427
beta-alanine	HMDB0000056	1.35992	1.85667	1.8541	1.80032	1.08935	2.19165	0.721727	0.80975	0.768541	0.351594	0.910647	0.863563
beta-citrylglutamate		0.546251	0.721285	0.541693	1.08799	0.711219	0.902941	0.893711	0.651	0.807567	1.07382	0.429609	1
betaine	HMDB0000043	1.26481	0.454369	0.678422	0.648796	1.17737	0.661527	0.643002	0.581987	0.755713	0.958923	0.592339	0.633259
butyrylcarnitine (C4)	HMDB0002013	1.15811	1.23088	0.609423	0.931645	1.20499	0.578314	0.931858	1.26904	0.645079	0.846323	0.661946	0.761744
carnitine	HMDB0000062	0.968897	0.772182	0.845452	0.663856	1.18253	0.872615	0.927185	1.03943	1.20211	1.5847	1.22426	0.971425
ceramide (d18:1/17:0, d17:1/18:0)*	HMDB0240683	1.47805	1.08065	1.68345	1.52863	1.27416	0.953636	1.22817	1.14497	0.671016	1.31542	0.946642	1.07657
ceramide (d18:1/20:0, d16:1/22:0, d20:1/18:0)*	HMDB0240684	1.34235	1.14093	1.26191	1	1.06189	1.4622	1.27846	1.26953	1.05472	1.08084	1.20118	1.17093
ceramide (d18:2/24:1, d18:1/24:2)*	HMDB0240679	0.978248	0.806137	1.02175	0.91269	0.816762	0.845053	0.718959	0.907265	1.04372	0.725717	0.540468	0.720249
C-glycosyltryptophan	HMDB0240296	0.832381	0.821194	0.705995	0.772513	0.567904	0.866995	1.22184	0.986607	1.07724	1.11615	1.1119	1.28768
cholesterol	HMDB0000067	0.822275	0.78886	0.94425	0.783599	0.724556	1.09886	1.01195	1.18553	1.53441	1.52749	1.02759	1.35322
choline	HMDB0000097	1.76755	0.933808	1.25202	1.22336	0.73691	0.931831	0.625291	0.994577	0.984458	0.958516	0.82626	0.917156
choline phosphate	HMDB0001565	1.33789	0.965451	1.01891	1.23014	0.981088	0.973897	0.861722	0.865124	1.08123	0.832865	0.85923	0.945259
citrate	HMDB0000094	0.695792	0.741584	1.12486	1.05401	1.01124	1.18636	1.51164	0.938159	1.25924	0.924983	0.988763	1.04888
creatine phosphate	HMDB0001511	1.02186	1	1.00596	5.49993	2.12949	0.5547	2.38718	0.585941	0.333095	0.271733	0.583231	0.660481
cystathionine	HMDB0000099	0.88931	0.758645	0.990367	0.945772	0.774769	0.979853	1.42729	1.13478	2.04786	1.65902	1.52851	1.76846
cysteine	HMDB0000574	0.999539	0.552003	1.07172	1.12145	0.807409	1.09583	1.76968	1.19129	1.63705	0.466604	1.51591	1.2393
cysteine-glutathione disulfide	HMDB0000656	1.24784	0.514532	1.08802	0.982104	0.697484	1.27495	1.5299	1.3732	1.32224	0.96244	1.0179	0.636315
cysteinylglycine	HMDB0000078	0.73448	0.738669	1.06461	1.1343	1.0908	0.861056	1.50669	1.22946	1.23523	0.635574	1.0471	0.979507
cytidine	HMDB0000089	0.907467	1.09536	0.899599	1.00498	0.59913	0.870892	0.995022	1.11104	0.855267	0.655487	0.700353	0.609622
cytidine 5'-diphosphocholine	HMDB0001413	1.30447	0.905573	1.18418	1.0128	0.788583	0.90523	1.34603	1.11389	1.14817	0.920916	0.941577	0.9121
cytidine 5'-monophosphate (5'-CMP)	HMDB0000095	0.826241	0.885046	0.981337	0.855613	1.01866	0.907627	1.20149	1.20301	1.37686	1.25106	1.22114	1.21097
decanoylcarnitine (C10)	HMDB0000651	0.666742	1.30408	0.770845	0.733571	0.989858	0.703207	0.908436	1.45313	1.15247	0.78199	1.29901	0.909149
deoxycarnitine	HMDB0001161	0.753364	0.622436	0.665587	0.637191	0.739056	0.688653	1.10315	0.85346	1.12372	1.2563	0.983866	0.84995
dihomo-linolenate (20:3n3 or n6)	HMDB0002925	0.354249	0.925482	1.00367	0.389989	0.583371	0.864127	1.36412	1.823	1.06746	1.43948	0.792732	0.996326
dihomo-linolenoylcarnitine (C20:3n3 or 6)*		0.575859	0.976217	0.649062	1.31108	0.39226	0.357332	0.6879	0.869229	1.02271	0.391693	0.732613	1.03672
dihomo-linoleoylcarnitine (C20:2)*		0.782854	1.53097	1	1.36589	0.712972	0.573917	0.795402	0.849924	0.464627	0.361827	0.92898	0.574446
dimethylarginine (SDMA + ADMA)	HMDB0003334	0.788107	0.646841	0.535629	0.633862	0.582427	0.790961	1.6946	1.43426	1.83372	1.77906	1.57544	2.03993
dimethylglycine	HMDB0000092	1.11373	0.638526	0.754111	1.2646	0.781566	0.773126	0.751128	0.629901	1.01846	0.737523	0.536555	0.956223
docosahexaenoate (DHA; 22:6n3)	HMDB0002183	0.414846	0.694149	0.708574	0.337732	0.628332	0.664898	0.94624	1.37787	0.712196	1.33166	0.550495	0.6995
docosapentaenoate (n3 DPA; 22:5n3)	HMDB0006528	0.230152	1.07912	1.14664	0.404553	0.3996	1.0364	0.864835	1.46443	0.661852	0.93115	0.672211	0.839961
docosapentaenoate (n6 DPA; 22:5n6)	HMDB0001976	0.750423	0.840088	0.735182	0.288125	1.77667	0.728323	1.1009	2.23727	0.934955	3.8	1.06505	1.14779
docosatrienoate (22:3n6)*	HMDB0002823	0.502612	1.00946	0.379178	0.541852	1.87097	0.91329	0.417508	2.23022	0.619644	2.30167	1.38272	0.708647
eicosapentaenoate (EPA; 20:5n3)	HMDB0001999	0.5528	1.07323	1.02553	0.420743	0.389508	0.666911	1.18796	1.66875	0.908274	1.11157	0.610968	0.674989
eicosenoate (20:1)	HMDB0002231	0.466712	0.986583	0.768005	0.427206	0.821991	0.892462	0.972641	1.7576	1.00975	1.31058	1.15206	1
eicosenoylcarnitine (C20:1)*		0.671912	2.24506	0.95826	1.36635	0.661617	0.832135	0.874943	1.89024	0.472352	0.448473	0.761538	0.652092
ergothioneine	HMDB0003045	0.489632	1.09825	1.09775	0.694794	0.559345	0.841606	1.52399	1.44114	1.48709	0.902249	1.28662	0.800925
flavin adenine dinucleotide (FAD)	HMDB0001248	1.00231	1.24635	0.967696	0.74053	1.20422	0.997687	1.06151	1.11143	1.05682	1.14648	0.952454	0.712417
fructose 1,6-diphosphate/glucose 1,6-diphosphate/myo-inositol diphosphates	HMDB0001058	0.868543	0.837821	0.926309	1.07369	1.29431	0.707259	0.525269	0.377077	0.483506	2.17317	0.43762	0.650062
fructosyllysine	HMDB0034879	0.656905	0.450123	0.598022	0.486243	0.737633	0.688312	1.05416	0.84589	1.2287	1.21883	1.31642	1.2187
gamma-aminobutyrate (GABA)	HMDB0000112	1.52922	1.84143	1.05628	1.00696	0.967254	1.34288	0.864095	1.39205	0.781075	1.0158	0.652393	0.577153
gamma-glutamyl-alpha-lysine		0.648124	0.912427	0.478596	0.521659	0.759435	0.399084	1.55004	1.13514	1.98562	1.13515	1.28274	1.0984
gamma-glutamyl-epsilon-lysine	HMDB0003869	0.809451	0.647117	1.07594	0.861864	0.807837	0.910928	1.04811	0.914292	1.3477	0.847246	0.813993	1.41984
gamma-glutamylglutamate	HMDB0011737	0.778463	0.681856	0.791823	0.889641	0.786204	0.915051	1.20204	0.976325	1.1182	1.01275	1.06827	1.10824
gamma-glutamylglutamine	HMDB0011738	0.83878	0.656114	0.64939	0.890873	1.03906	0.8114	1.4996	0.882056	1.93587	1.4289	0.967694	1.03231
gamma-glutamylleucine	HMDB0011171	0.638919	0.948659	0.854338	0.844139	1.03063	0.611964	0.930044	0.969373	1.45838	1.29281	1.46795	1.30438
gamma-glutamylthreonine	HMDB0029159	0.777899	0.87538	0.883607	0.772629	0.698062	0.808722	1.23577	1.31009	1.77379	1.21458	1.41598	1.19938
gamma-glutamyltyrosine	HMDB0011741	0.850337	0.567369	0.951505	1.24129	1.12287	0.929374	1.56167	1.21313	2.69759	3.30665	2.67018	2.99554
gamma-glutamylvaline	HMDB0011172	0.263463	0.856202	0.68642	0.796387	0.879394	0.572533	1.07448	1.20148	1.18742	1.27888	1.17769	1.13824
glutamate	HMDB0000148	0.882174	0.881321	0.940355	0.796541	0.805817	0.738455	1.21428	1.23903	1.40214	1.35512	1.20305	1.02721
glutamine_degradant*		1.0242	0.358719	1.29327	0.982979	0.941845	0.975799	0.673118	0.736322	1.12083	3.16348	0.978871	1.0219
glutathione, oxidized (GSSG)	HMDB0003337	0.845804	0.855938	0.987029	0.883346	0.550192	1.1296	1.19987	1.31934	1.17013	0.624634	0.760807	0.64633
glutathione, reduced (GSH)	HMDB0000125	0.766827	0.790181	0.933026	0.786011	0.925145	0.812604	1.19617	1.17048	1.37378	1.00938	1.26094	1.32388
glycerate	HMDB0000139	0.570666	0.401036	0.707311	0.630612	0.666604	0.592228	1.59903	1.12817	1.79194	6.48092	1.64376	1.62918
glycerol 3-phosphate	HMDB0000126	1.17135	1.23062	1.12095	1.15615	0.755835	1.37353	0.642435	0.974022	0.50527	2.86711	0.583735	0.464314
glycerophosphoethanolamine	HMDB0000114	1.0032	0.80679	0.943428	0.820885	0.875014	0.879915	1.02865	1.13469	1.23682	1.34461	0.996801	1.01245
glycerophosphoglycerol	HMDB0240316	1.00272	1.1211	1.31021	0.927266	1.16661	1.01303	1.2895	1.23019	1.37994	1.76168	1.2432	1.05365
glycerophosphoinositol*	HMDB0011649	1.15969	0.843292	1.00905	1.27499	0.791227	0.914915	1.01565	1.09919	1.01746	0.990948	1.14421	0.808555
glycerophosphorylcholine (GPC)	HMDB0000086	0.968487	0.801396	1.03151	0.867184	0.961445	0.839794	1.16924	1.26758	1.38715	1.38967	1.16741	1.10071
glycosyl ceramide (d18:1/20:0, d16:1/22:0)*	HMDB0004973	0.445953	0.247603	0.961523	0.811845	0.334893	1.2736	0.475591	1.26755	1.72481	1.36723	0.493103	1.92755
glycosyl ceramide (d18:2/24:1, d18:1/24:2)*		0.57488	0.182657	1.03871	0.914106	0.261849	1.68293	0.487351	1.41276	2.38989	1.69074	0.398743	2.06832
glycosyl-N-(2-hydroxynervonoyl)-sphingosine (d18:1/24:1(2OH))*		0.660486	0.336557	0.966142	0.921296	0.48264	1.49248	0.414067	1.17281	2.23867	0.97831	0.369236	1.59729
glycosyl-N-palmitoyl-sphingosine (d18:1/16:0)		0.843332	0.529595	0.956928	0.75924	0.5394	1.48631	0.635675	1.08924	1.65139	1	0.467549	1.64727
glycosyl-N-stearoyl-sphingosine (d18:1/18:0)		0.514893	0.315148	0.979451	0.912397	0.344156	1.23418	0.665687	1.1583	1.59668	1.4863	0.545724	1.70294
glycylleucine	HMDB0000759	0.908975	0.76375	0.920439	0.791025	0.788785	0.913084	1.34558	1.37041	1.44039	1.60348	1.63231	1.41417
glycylvaline	HMDB0028854	1.03075	0.632943	0.807883	0.720557	0.978947	0.764485	1.33907	1.54143	1.56733	1.88874	1.54213	1.51
guanidinoacetate	HMDB0000128	1.41834	0.797595	0.974227	0.883608	1.28338	1.11904	0.687536	0.826135	0.634709	1.08575	0.812182	0.904556
guanosine	HMDB0000133	1.00774	0.725886	0.806935	0.95835	0.668826	0.665244	1.08396	1.02104	1.41941	0.994447	0.958755	1.08143
heme	HMDB0003178	0.987538	1.4397	1.01246	1.03995	0.864856	1.47936	0.648361	0.843187	0.477431	1.10579	0.720282	0.710128
hexadecadienoate (16:2n6)	HMDB0000477	0.466247	1.11477	1.09856	0.823193	0.485189	0.612173	0.875411	0.981318	1.05041	0.759237	0.962382	0.94591
hexanoylcarnitine (C6)	HMDB0000756	1.27766	1.43339	0.638111	1.02172	1.45088	0.376506	0.93117	2.05682	0.577528	0.541886	0.804075	0.833045
histamine	HMDB0000870	0.93885	0.519617	0.565986	0.821734	0.492105	0.677875	1.10799	0.809466	1.53579	1.03404	1.01833	1.26883
histidine	HMDB0000177	1.14083	1.00851	0.978912	0.886338	1.33511	1.05008	1.05383	1.01537	0.949855	1.409	1.15488	0.968154
homoarginine	HMDB0000670	0.859264	0.736653	0.829212	0.744139	0.747273	0.609832	1.26363	1.44034	1.31557	1.59611	1.17909	1.61273
homocitrulline	HMDB0000679	0.397607	0.573852	0.522346	0.651429	0.383361	0.839088	0.807899	0.749623	1.44101	0.449047	1.04969	0.975267
homocysteine	HMDB0000742	1.19852	0.625163	1.29345	1.28631	0.840551	0.973677	2.48943	1.44005	2.16992	1.02632	1.60263	1.49473
hydroxyasparagine**	HMDB32332	0.834015	0.686674	1.12801	1.60962	0.645243	1.10917	1.24155	1.03097	0.840532	0.736978	0.920823	0.969027
hydroxy-N6,N6,N6-trimethyllysine*		0.691923	0.571607	0.617239	0.383757	0.985682	0.659964	1.42717	1.01432	1.49842	1.62051	1.45834	1.12384
hypotaurine	HMDB0000965	1.55832	0.710308	0.58141	0.547101	1.68574	0.690394	0.617292	0.742624	0.903461	2.17911	0.771195	0.636347
hypoxanthine	HMDB0000157	1.13446	0.951286	0.848549	0.9932	0.694116	1.1023	1.05593	0.962403	0.939557	0.865352	0.680245	0.787529
isobutyrylcarnitine (C4)	HMDB0000736	1.20824	1.12026	0.337172	0.363049	1.49219	0.370996	0.324176	0.461616	0.767842	1.00513	0.313802	0.708717
isoleucine	HMDB0000172	1.12424	0.925035	0.956438	0.986658	1.01334	0.889235	0.983823	0.902297	1.07773	1.06349	1.08503	0.914533
isoleucylglycine	HMDB0028907	0.791715	0.707503	0.724617	0.726218	0.505992	0.647205	1.02798	0.96104	0.948627	1.02816	1.26341	1.00449
isovalerylcarnitine (C5)	HMDB0000688	0.734965	0.668263	0.399219	0.529425	1	0.511595	0.469472	0.973137	1.34881	1.09724	0.961099	0.856765
lactate	HMDB0000190	0.923149	0.872339	1.02506	0.867414	1.16534	1.09974	1.40688	1.08582	1.34025	1.3034	1.21228	1.1297
lactosyl-N-stearoyl-sphingosine (d18:1/18:0)*	HMDB0011591	1.34784	0.793582	0.670493	0.816872	0.788218	0.777203	2.97563	2.00812	1.77901	2.06787	1.5182	1.16491
laurate (12:0)	HMDB0000638	1.61947	1.31598	1.69812	1.71761	1.11242	1.16509	1.04904	1.79903	1.26816	2.27987	0.861788	1.18323
laurylcarnitine (C12)	HMDB000225	1.10427	1.0398	0.955935	1.17251	1.26052	0.836441	1.08719	1.5138	1.36685	1.16904	1.3119	2.15418
leucine	HMDB0000687	1.1138	0.97638	0.929122	0.951676	0.901822	0.835604	1.02383	0.949154	1.09879	1.29152	1.13507	0.947059
leucylglycine	HMDB0028929	0.850389	0.65076	0.763846	0.822302	0.998031	0.837768	1.16476	1.20021	1.39438	2.49695	1.54556	1.42563
lignoceroyl sphingomyelin (d18:1/24:0)	HMDB0011697	0.892406	0.77966	0.911394	0.747577	0.76816	1.18466	0.785901	1.33072	1.29156	1.48659	1.00076	1.2167
linoleate (18:2n6)	HMDB0000673	0.651009	1.11287	1.00416	0.402635	0.72447	0.92687	0.995836	2.23714	1.02586	1.80892	0.669862	0.852894
linolenate [alpha or gamma; (18:3n3 or 6)]	HMDB0003073	0.957537	1.19849	1.30189	0.789502	0.898666	1.04246	0.775989	1.91309	0.735439	2.21442	0.727544	0.835616
lysine	HMDB0003405	0.846507	0.893602	0.648283	0.535653	1.07712	0.879631	1.63285	1.70108	1.65596	1.71309	1.72095	1.84329
lysylleucine	HMDB0028955	0.673094	0.713674	0.668834	1.27035	0.625746	0.654456	1.03199	1.14352	1.43565	1.41431	1.03976	0.917109
malate	HMDB0000156	0.904549	1.07719	0.680958	0.580158	0.947326	0.945689	1.04834	1.44252	1.07482	1.18573	0.891423	0.653611
malonylcarnitine	HMDB0002095	1.21079	0.9825	1.0175	0.845634	1.10664	0.912938	0.759867	0.916995	1.06389	1.41534	0.943359	0.584508
mead acid (20:3n9)	HMDB0010378	0.603443	1.09653	0.567649	0.192106	1.19094	0.838091	0.998862	2.54334	1.00114	2.48403	0.854947	1.01302
meadoylcarnitine (C20:3n9)*		1.0929	0.926783	0.58571	0.562925	1.32567	0.65246	1.02771	2.10539	0.64339	1.01856	1	0.855924
methionine	HMDB0000696	1.02243	1.0381	0.932195	0.848899	1.26526	0.931666	1.00122	0.798044	1.09769	1.13606	1.31929	1.03099
methionine sulfoxide	HMDB0002005	0.931608	1.06167	0.948009	0.641163	1.34543	0.846449	1.18375	1.28272	1.11264	1.05071	0.976134	0.976424
methylphosphate	HMDB61711	0.795368	0.809371	0.920559	0.722077	1.0042	1.11148	2.24623	2.01438	2.10764	2.38273	1.98204	1.92796
myristate (14:0)	HMDB0000806	1.3563	1.36296	1.35951	1.0998	1.13509	1.14958	1.27747	1.83779	1.17735	1.86735	0.948784	1.17286
myristoleoylcarnitine (C14:1)*	HMDB0240588	0.499312	1.2925	0.885255	1.11475	0.720032	0.514392	0.573056	1.32327	0.447034	0.332014	0.486606	0.642404
myristoylcarnitine (C14)	HMDB000506	0.972237	1.57396	0.932305	1.20437	1.14507	0.691241	1.0047	1.54674	0.912543	0.802038	1.08389	1.18847
N-(ADP-ribosyl)-arginine (1)*	HMDB0001260	0.978356	1.03453	1.03518	0.643578	1.8976	1.02164	2.84643	2.93836	3.26639	3.08225	3.64548	4.25725
N-(ADP-ribosyl)-arginine (2)*		0.945087	0.952857	0.955148	0.875604	2.5127	1.10262	3.72088	3.73294	2.35254	2.27942	3.24546	3.51868
N,N,N-trimethyl-5-aminovalerate		1.04078	0.537052	0.45878	0.442449	0.95922	0.417965	0.90587	0.740592	1.91068	0.65089	0.944514	0.777046
N,N,N-trimethyl-alanylproline betaine (TMAP)	HMDB0240365	0.690688	0.657141	0.698648	0.696558	0.620859	0.704379	1.23185	1.21858	1.40814	1.18467	1.30968	1.18062
N,N-dimethyl-pro-pro		0.770005	0.773421	0.852388	0.727415	0.741248	0.816435	1.15287	1.24524	1.3076	1.24731	1.19532	0.968895
N1-Methyl-2-pyridone-5-carboxamide	HMDB0004193	0.544646	1.06169	1.46145	1.91185	0.594817	1.06923	0.598898	0.60759	0.556764	0.484389	0.654596	0.709817
N1-Methyl-4-pyridone-3-carboxamide	HMDB0004194	0.510422	0.92311	1.46169	2.05619	0.541393	1.0877	0.617479	0.700985	0.609331	0.48963	0.644945	0.723387
N1-methyladenosine	HMDB0003331	0.809972	0.574897	0.59374	0.976506	0.758871	0.95286	0.937849	0.651399	0.916158	0.25687	0.713196	0.787011
N6,N6,N6-trimethyllysine	HMDB0001325	0.644555	0.519748	0.505421	0.46685	0.643722	0.59912	1.98513	1.67306	2.42186	2.12173	2.10749	2.26668
N6-acetyllysine	HMDB0000206	1.04532	0.66608	0.72219	0.627395	0.954678	0.854068	1.22759	1.31486	1.66072	1.71807	1.59028	1.34021
N6-carboxymethyllysine	HMDB0240347	0.602204	0.866702	0.613147	0.418079	0.719459	0.784913	1.88946	1.74181	2.31539	1.1333	1.89281	1.33138
N6-methyllysine	HMDB0002038	0.660032	0.58172	0.403948	0.415339	0.770729	0.62412	1.48398	1.2544	1.78208	1.47053	1.35291	1.82502
N6-succinyladenosine	HMDB0000912	0.869675	1.51427	0.659143	0.743448	0.707134	1.09064	0.909358	1.21455	0.903016	0.87221	0.778224	0.552849
N-acetylarginine	HMDB0004620	0.823278	0.709748	0.808388	0.68723	0.899339	0.681238	1.10066	1.16369	1.39291	1.68596	1.57757	1.32234
N-acetylasparagine	HMDB0006028	0.949497	0.733126	3.46735	0.789499	1.18184	0.919239	0.955322	0.626035	1.31237	0.979378	1.18289	1.20468
N-acetylaspartate (NAA)	HMDB0000812	0.775178	0.596752	0.818224	0.790786	0.722	1.08927	0.728063	1.10585	1.39788	1.6287	1.03478	1.59775
N-acetyl-aspartyl-glutamate (NAAG)	HMDB0001067	0.857086	0.509225	0.926919	1.07308	0.637245	1.23678	0.709902	1.10516	1.32361	1.50847	0.775935	1.54436
N-acetylcarnosine	HMDB0012881	1	1.1726	1.62254	1.87887	0.915998	1.37986	0.713326	0.506969	0.72549	0.297869	0.86794	0.804995
N-acetylglucosamine/N-acetylgalactosamine	HMDB0000212	0.886381	0.139136	1.03001	0.977769	0.786249	1.14561	1.03443	0.477718	0.759896	0.752574	0.768369	0.86264
N-acetylglutamate	HMDB0001138	0.788224	0.611391	0.958677	0.932657	0.843983	1.15023	0.870097	1.11317	1.26072	1.31192	0.8992	1.44824
N-acetylglutamine	HMDB0006029	0.907441	0.690429	0.808759	0.88371	0.892624	1.16715	1.05427	0.660587	1.03265	1.00826	1.32035	0.99399
N-acetylglycine	HMDB0000532	1.47026	0.87471	1.54605	1.04879	0.405825	1.6487	0.901514	1.19717	0.992843	1.00716	0.78236	0.916734
N-acetylmethionine	HMDB0011745	1.45313	0.928484	1.2218	1.24104	0.993413	1.01012	1.2337	0.798167	1.02788	0.976545	0.953269	0.916151
N-acetylmethionine sulfoxide	HMDB0240343	1.67068	0.920145	1.35293	0.721709	0.713215	1.25385	1.30133	1.3879	0.92086	0.930138	0.621517	0.475407
N-acetylneuraminate	HMDB0000230	0.81147	0.673415	0.750455	0.855509	0.588809	0.625794	1.2256	1.18622	1.29512	1.30361	1.13034	1.15488
N-acetylserine	HMDB0002931	0.915382	0.805063	0.90794	1.1295	0.888434	0.992001	1.02626	0.941849	1.07778	0.947365	1.21982	1.25295
N-acetyltaurine	HMDB0240253	0.987811	1.08802	0.652076	1.01219	1.43647	0.486715	0.804442	0.44893	1.23476	1.20636	2.13017	2.04825
N-acetylthreonine	HMDB0062557	0.961523	1.0143	1.17491	1.25052	1.04232	1.1756	0.91754	0.822581	0.985699	0.76393	0.934208	0.940224
N-delta-acetylornithine	HMDB0003357	0.399857	0.793639	0.854872	0.674677	0.651388	0.622539	1.05743	0.55014	0.942566	0.707472	1.20807	0.657983
N-formylmethionine	HMDB0001015	1.02015	1.38583	1.19384	1.12801	0.985133	1.32416	1.03492	1.00443	1.06163	0.78335	1.07185	0.930035
N-glycolylneuraminate	HMDB0000833	0.550622	0.78874	0.500736	0.83561	0.392723	0.642397	1.68766	1.70415	1.45827	1.02848	1.37066	1.3669
nicotinamide adenine dinucleotide (NAD+)	HMDB0000902	1.85063	1.26468	1.31231	1.78438	0.854524	1.12113	3.68734	0.835637	0.875051	0.192577	0.77026	1.20251
nicotinamide N-oxide	HMDB0002730	0.421063	1.41228	1.28065	1.86235	0.470206	1.41349	0.638642	0.71098	0.844824	0.282883	0.952185	0.956926
nicotinamide ribonucleotide (NMN)	HMDB0000229	1.10683	0.759285	0.967113	1.10847	1.02655	0.806108	1.22909	0.914363	0.953352	1.2001	0.996728	1.0877
N-monomethylarginine	HMDB0029416	0.399728	0.34638	0.730437	0.734185	0.323369	0.473389	0.844582	0.792428	1.10034	1.18334	1.18404	1.17901
N-palmitoyl-sphingosine (d18:1/16:0)	HMDB0004949	1.2043	1.00413	1.04566	1.13169	0.751549	0.832038	0.998756	0.872637	0.973541	1.04426	0.771231	0.904431
N-stearoyl-sphingadienine (d18:2/18:0)*	HMDB0240362	1.0075	0.94619	1.33685	1.43284	0.86752	0.948246	1.32403	0.911331	0.992495	1.0473	1.06216	1.10665
N-stearoyl-sphingosine (d18:1/18:0)*	HMDB0004950	1.51672	1.25563	1.25819	1.35094	1.30361	1.14573	1.34925	0.991347	1.23678	1.30699	1.1083	1.1745
octanoylcarnitine (C8)	HMDB0000791	1.3162	1.14704	0.516649	0.921475	1.78814	0.276444	0.841273	1.0959	0.827435	0.623177	0.750169	0.985838
oleate/vaccenate (18:1)	HMDB0000207	0.431551	1.03699	1.05832	0.447696	0.773818	0.99668	0.895547	1.81179	0.891271	1.65286	0.784364	1.04687
oleoyl ethanolamide	HMDB0002088	1.00246	0.564087	0.665087	1.02362	0.324442	0.509788	0.53747	0.707621	0.360693	1.04395	0.504552	1.0448
oleoylcarnitine (C18:1)	HMDB0005065	0.603203	1.05554	0.741149	1.00082	0.65523	0.433112	0.723608	1.03916	0.606097	0.382787	0.711501	0.999179
ophthalmate	HMDB0005765	0.993084	0.806446	0.550953	1.07132	0.489316	1	1.2325	1.15517	1.80755	1.4384	1.3927	2.16357
ornithine	HMDB0000214	0.936472	0.659549	0.812802	0.434544	1.08395	0.69084	1.37931	0.961071	1.2309	2.00665	1.32949	1.07206
oxindolylalanine		1.21522	1.00004	0.999961	0.662781	1.02959	1.09593	0.704413	1.17642	1.1164	1.55181	0.854077	0.729264
palmitate (16:0)	HMDB0000220	0.722336	0.952376	1.00843	0.682037	0.874025	0.878143	1.01709	1.29487	0.889558	1.21401	0.887057	1.06982
palmitoleate (16:1n7)	HMDB0003229	0.946548	1.03553	1.5384	0.973945	0.677575	1.02606	0.766139	1.58132	0.69101	1.82626	0.457289	0.969087
palmitoleoylcarnitine (C16:1)*	HMDB0013207	0.887589	1.13882	0.949264	1.31786	0.737008	0.582141	0.807111	1.05074	0.650838	0.486986	0.704976	0.911064
palmitoyl dihydrosphingomyelin (d18:0/16:0)*	HMDB0010168	0.984262	0.82262	0.998412	0.803015	0.727233	0.985724	1.10647	1.21091	1.32821	1.36985	1.08881	1.10499
palmitoyl ethanolamide	HMDB0002100	0.895451	0.877963	0.721215	0.578886	0.894691	0.695801	1.17995	0.713473	0.723732	1.09842	1.19265	1.53773
palmitoyl sphingomyelin (d18:1/16:0)	HMDB0010169	0.965546	0.809425	0.940393	0.79084	0.811149	0.884942	1.03824	1.09121	1.11279	1.28277	1.06944	1.1748
palmitoylcarnitine (C16)	HMDB0000222	0.927293	1.71654	0.948738	1.36301	0.878342	0.590829	0.998317	1.7041	0.858846	0.574497	1.00168	0.989856
palmitoyl-docosahexaenoyl-glycerol (16:0/22:6) [2]*	HMDB0007121	0.873197	0.546136	0.790322	1.37825	0.506846	1.00018	1.10767	0.660902	0.785315	0.504928	0.416372	0.582728
pantothenate	HMDB0000210	1.25143	1.55656	1.79175	1.42535	1.45446	1.89918	0.941634	1.00192	0.784756	1.31345	1.03003	0.901114
p-cresol sulfate	HMDB0011635	0.71512	0.610622	0.660633	0.910684	0.661331	0.925598	0.499491	1.19478	0.314292	1.01693	0.553622	0.983065
pentadecanoylcarnitine (C15)*	HMDB0062517	0.334254	1	0.330316	1.08098	0.747552	0.270662	0.512441	0.43512	0.301401	0.429551	0.494761	1.61817
phenol sulfate	HMDB0060015	0.133087	0.260083	0.361366	0.562394	0.70999	0.267874	0.134369	0.302769	0.974829	1	0.83929	0.968372
phenylacetylglycine	HMDB0000821	0.156617	0.476502	0.300732	0.251384	0.567236	0.447408	1.18616	0.379691	0.977269	0.360591	0.918956	0.55473
phenylalanine	HMDB0000159	1.15999	0.9478	0.876714	1.00517	1.18361	0.83536	0.979152	0.894446	1.10123	1.35637	0.994834	0.887744
phenylalanylglycine	HMDB0028995	0.959374	0.947839	0.920035	1.05187	0.789914	1.02118	0.938003	1.53613	1.43988	1.68312	1.38834	0.904468
phosphoenolpyruvate (PEP)	HMDB0000263	0.835636	0.82811	0.802823	0.693829	1.0362	0.717873	0.694751	0.778124	0.726082	22.2189	1.48157	1.01477
phosphoethanolamine	HMDB0000224	0.762298	0.891955	0.849072	0.796414	0.775228	0.922033	1.27167	1.4341	1.26999	1.21854	1.22558	1.30828
phosphopantetheine	HMDB0001416	1.16444	1.22476	1.19075	0.807526	1.3389	1.06449	1.34953	1.45886	1.54472	1.50497	1.42792	0.976624
pipecolate	HMDB0000070	0.551685	0.8795	0.847919	1.03613	0.551711	0.981514	0.839167	0.760282	1.01849	0.542094	0.836339	0.966628
proline	HMDB0000162	1.14853	0.97476	0.961577	0.881845	1.52893	0.90848	1.22512	0.949212	1.02524	1.2296	1.24962	1.05389
prolylglycine	HMDB0011178	0.995632	0.97212	0.859883	0.909792	0.80929	0.880418	1.03279	1.17533	1.1883	0.991368	1.12395	1.19661
propionylcarnitine (C3)	HMDB0000824	1.29176	0.896848	0.772693	0.880561	0.759842	0.999927	1.09984	0.713494	1.11036	1.48391	0.990535	0.902004
pseudouridine	HMDB0000767	1.04351	0.908565	1.07344	0.954981	0.627368	0.881294	1.0317	0.97211	1.20109	0.79507	0.675046	1.02789
pyridoxal	HMDB0001545	0.855485	1.29413	0.681966	0.978555	1.18922	1.02145	0.695752	1.0268	0.675642	0.60796	0.62521	0.643756
pyridoxal phosphate	HMDB0001491	0.807729	1.00786	1.04266	1.01326	0.78881	0.948787	1.1662	1.11551	1.24205	1.11825	0.992142	1.19297
pyridoxamine phosphate	HMDB0001555	0.687479	0.898824	1.00486	0.599091	0.939559	0.995882	1.00412	1.46636	1.16001	1.27226	1.17994	0.886919
S-(1,2-dicarboxyethyl)glutathione		0.671196	1.22771	0.803119	0.268593	0.853909	0.688395	0.786955	1.3577	1.08351	0.499737	0.916487	0.573571
S-adenosylmethionine (SAM)	HMDB0001185	0.84635	0.631212	0.792295	0.545508	1.01505	0.796344	1.4234	1.03632	1.23382	1.25945	1.17902	1.04658
sebacate (C10-DC)	HMDB0000792	0.412275	0.400403	5.15481	1.84363	2.33399	1.06656	1.06136	2.02505	0.916374	1.49272	0.992325	1.00768
serotonin	HMDB0000259	1.50682	0.803971	1.02332	0.754813	1.26899	1.0811	0.978592	0.992389	1.30185	2.39232	1.31745	1.11492
S-methylcysteine	HMDB0002108	1.60133	1.04453	1.37097	3.1221	0.406425	1.99302	1.13006	0.732841	1.06246	0.654461	0.983304	1.39458
S-nitrosoglutathione (GSNO)	HMDB0004645	1.03844	0.981417	1.29937	0.961707	0.842957	1.01858	1.1452	1.07308	1.17665	0.536181	1.16215	1.03474
spermidine	HMDB0001257	0.864766	0.835257	1.01737	0.89626	0.880562	0.964832	1.36522	1.28317	1.27653	1.7869	1.10649	1.11168
spermine	HMDB0001256	0.752884	0.404036	0.860854	0.836507	1.37519	0.583336	1.23745	1.15402	1.20172	4.60354	1.09378	1.68639
sphinganine	HMDB0000269	0.800021	0.797001	0.608935	0.855174	1.06751	1.05772	1.0251	0.955021	0.671478	1.36789	0.887877	1.34783
sphingomyelin (d17:1/16:0, d18:1/15:0, d16:1/17:0)*	HMDB0240617	1.03667	0.931871	1.26039	0.892596	0.880078	0.946947	1.18684	1.17878	0.958885	0.96333	1.09873	1.34078
sphingomyelin (d18:0/18:0, d19:0/17:0)*	HMDB0012087	0.670335	0.598241	0.849557	0.674863	0.55708	1.13901	0.789446	1.45302	1.54611	1.61826	0.967942	1.64971
sphingomyelin (d18:0/20:0, d16:0/22:0)*	HMDB0012090	0.432939	0.232896	0.867917	0.634246	0.550444	1.14722	0.45413	1.45039	1.49961	1.79235	0.688299	1.75816
sphingomyelin (d18:1/14:0, d16:1/16:0)*	HMDB0012097	1.41458	1.03352	1.17217	0.966479	1.26155	1.15354	1.48453	1.39736	1.3864	1.81064	1.36416	1.54507
sphingomyelin (d18:1/17:0, d17:1/18:0, d19:1/16:0)	HMDB0240620	0.990477	0.795883	1.11915	0.894499	0.722422	0.897626	1.4175	1.34621	1.2396	1.14913	1.23281	1.37349
sphingomyelin (d18:1/18:1, d18:2/18:0)	HMDB0012101	0.667416	0.723773	1.00187	0.828272	0.660941	0.862495	1.39991	1.13882	1.14056	0.99813	1.17455	1.3617
sphingomyelin (d18:1/19:0, d19:1/18:0)*		0.944801	0.951596	0.919618	0.402996	0.511218	0.919741	1.00919	0.930902	0.990815	1.24678	1.28239	0.607954
sphingomyelin (d18:1/20:0, d16:1/22:0)*	HMDB0012102	0.731957	0.761418	0.991009	0.730281	0.731339	1.15382	0.998391	1.3968	1.3146	1.32547	1.09028	1.41073
sphingomyelin (d18:1/20:1, d18:2/20:0)*	HMDB0240610	0.573259	0.835476	1.00176	1.15343	0.583556	1.19096	1.03373	1.2177	0.976779	0.772884	0.933222	1.13869
sphingomyelin (d18:1/21:0, d17:1/22:0, d16:1/23:0)*	HMDB0240619	0.991223	0.94808	1.01237	0.853148	0.831982	1.20325	0.888474	1.52593	0.992022	1.38562	1.00798	1.09497
sphingomyelin (d18:1/22:1, d18:2/22:0, d16:1/24:1)*	HMDB0012104	0.627909	0.770586	0.985527	0.809899	0.672388	1.08945	1.01447	1.38588	1.25488	1.10076	1.0295	1.11479
sphingomyelin (d18:1/24:1, d18:2/24:0)*	HMDB0012107	0.741842	0.687276	0.950942	0.854158	0.641625	1.15988	0.824362	1.31701	1.40648	1.43962	0.967266	1.38695
sphingomyelin (d18:2/16:0, d18:1/16:1)*	HMDB0240638	0.713078	0.694205	1.12735	1.04364	0.720423	0.958192	1.29642	1.20206	1.13939	0.964357	1.03564	1.34134
sphingomyelin (d18:2/23:0, d18:1/23:1, d17:1/24:1)*	HMDB0240634	1.04619	0.877074	1.21059	1.00645	0.910968	1.19886	0.825074	1.53048	0.793564	1.43786	0.993549	1.13503
sphingomyelin (d18:2/24:1, d18:1/24:2)*	HMDB0240636	0.857928	0.590083	0.983815	0.824152	0.686549	1.21066	0.80325	1.30575	1.51678	1.5988	0.873516	1.36034
sphingosine	HMDB0000252	1.29853	0.828471	1.06747	0.978215	0.856912	1.09152	1.07761	1.02178	1.14754	1.44367	0.723447	0.74467
stachydrine	HMDB0004827	0.788776	0.586395	2.28007	0.675942	0.938473	0.248644	0.340954	0.91797	0.531032	0.826918	1.00684	0.596236
stearate (18:0)	HMDB0000827	0.704982	0.993485	0.890141	0.629516	0.957654	0.824347	1.00651	1.16328	0.899927	1.17192	1.05354	1.10171
stearoyl ethanolamide	HMDB0013078	1.05486	0.980914	0.815303	0.602978	1.15196	0.768083	1.01909	0.810774	0.666317	1.17798	0.954347	1.23072
stearoyl sphingomyelin (d18:1/18:0)	HMDB0001348	1.06943	0.945052	0.975486	0.943549	0.877652	1.16681	1.47037	1.22681	1.40835	1.14434	1.28674	1.17823
stearoylcarnitine (C18)	HMDB0000848	0.876647	1.92787	0.942598	1.19594	0.913336	0.853271	0.949204	2.02232	0.821768	0.671583	0.974556	0.854212
succinylcarnitine (C4-DC)	HMDB0061717	1.57076	1.22574	1.19998	0.658332	1.49167	0.963152	1.39759	1.7679	2.13484	2.47763	1.97784	1.61064
sulfate*	HMDB01448	1.01589	0.74289	0.801638	0.913506	1.33526	0.849748	1.05873	0.830687	1.04451	0.793866	0.932464	1.08076
taurocyamine	HMDB0003584	0.99361	1.24268	1.67008	1.6358	0.951473	1.2744	1.13508	1.25592	1.59729	1.00639	1.25167	1.27473
thioproline	HMDB0062164	1.26446	0.79463	0.972612	1.36672	0.73155	0.9795	0.945384	1.77779	0.900579	0.792874	1.0205	0.837672
threonine	HMDB0000167	0.81497	1.14737	1.14598	0.986527	0.974012	1.26294	1.25831	0.992769	1.00723	0.879363	1.59856	1.27243
thymidine	HMDB0000273	1.65473	0.883432	0.911473	1.10809	1.26962	0.952496	1.2837	0.983016	1.29031	1.29605	0.924335	1.08905
thymidine 5'-monophosphate	HMDB0001227	1.76799	1.62432	1.60111	1.35792	1.90316	1.70302	1.22833	0.917029	1.35189	1.02691	0.644854	0.768478
tiglylcarnitine (C5:1-DC)	HMDB0002366	1.02891	0.690053	0.746097	0.680753	1.47659	0.268653	0.450638	0.963467	0.501337	0.971092	0.697827	0.717024
trans-4-hydroxyproline	HMDB0000725	0.928905	1.1593	1.16423	1.0339	0.937543	1.5124	1.18149	0.9661	1.17367	0.620644	1.1838	1.62018
trans-urocanate	HMDB0000301	0.4778	0.294119	0.285057	0.462274	0.555815	0.434617	1.46599	0.357707	1.07559	0.485674	0.54041	0.847997
tricosanoyl sphingomyelin (d18:1/23:0)*	HMDB0012105	1.19355	0.933935	0.999269	0.670379	1.09846	1.13825	0.925096	1.38834	0.940798	1.61986	0.953815	1.01375
trizma acetate		2.74576	1.22447	0.834582	0.983268	1.46594	0.742083	0.55341	1.17567	14.2927	0.806036	1.54513	3.60901
tryptophan	HMDB0000929	1.47208	1.03232	0.900445	0.997599	1.33966	0.88276	1.1649	0.990967	1.12616	1.54061	0.944552	0.943818
tyrosine	HMDB0000158	1.50384	1.00062	0.869869	0.876922	1.48524	0.906302	1.13033	0.818722	1.29422	1.48863	1.05822	0.932366
tyrosylglycine	HMDB0029105	1.03337	0.6192	0.907377	0.975956	0.63057	0.847736	1.09506	1.17785	1.13397	1.12814	0.990727	1.00927
UDP-glucose/UDP-galactose	HMDB0000286	0.570465	0.954796	1.36339	1.11351	0.8904	1.12164	1.68135	1.70194	0.877749	1.12802	1.43833	0.935194
UDP-glucuronate	HMDB0000935	0.914211	1.01419	0.810381	0.985807	0.780889	0.812614	1.34219	1.56831	0.940936	0.727092	1.05342	0.939537
UDP-N-acetylglucosamine	HMDB0000290	0.693575	0.280989	0.867684	0.737563	0.87026	0.799633	0.919758	1.07596	1.23009	1.16782	1.05396	1.13677
uracil	HMDB0000300	1.30009	1.37663	0.961682	1.29948	0.651027	1.06779	1.01467	1.41817	0.985327	0.753719	0.570383	0.63427
uridine	HMDB0000296	1.04025	1.05546	0.889995	0.997933	0.631015	1.00207	1.16361	1.13861	1.1809	0.841858	0.728947	0.766732
valylglutamine	HMDB0029125	0.894495	0.936575	1.09504	0.841376	1.09791	1	2.21677	1.54956	2.81189	8.54519	2.40623	2.62958
valylglycine	HMDB0029127	0.942452	0.702368	0.976929	0.977093	1.02291	0.935868	1.50762	1.21626	1.63251	1.74352	1.58063	1.57732
xanthine	HMDB0000292	1.10002	0.972341	0.8323	0.862024	0.714261	1.1395	1.11677	1.15371	0.988091	1.01191	0.797158	0.757878
	if more than one HMDB ID was provided by Metabolon, either the first HMDB or the most generic one was used
	HMDB ID manually identified
	duplicated HMDB ID; removed the second entry, (S)-3-hydroxybutyrylcarnitine
